# Supplementary material for: Systematic analysis of paralogous regions in 41,755 exomes uncovers clinically relevant variation
Source: Nat Commun. 2023 Oct 27;14:6845. doi: 10.1038/s41467-023-42531-9 (PMC10611741; doi:10.1038/s41467-023-42531-9)
Supplement: Supplementary file 11 — Supplementary Data 8 [file 41467_2023_42531_MOESM11_ESM.xlsx]

## Sheet: SD8
Sample	VariantCall	Variant	VariantFoundInVcf	CallValidatedViaVcf	VariantSeenInIGV	CallValidatedViaIGV	CallValidatedCombined	RareVariant
HG002	chr10~17869496~17869496~G/A	chr10~17869496~17869496~G/A	1	1			1	1
HG002	chr10~17869496~17869496~G/A	chr10~18116450~18116450~G/A	1	1			1	1
HG002	chr10~81472250~81472250~G/A	chr10~81472250~81472250~G/A	0	0	0	0	0	0
HG002	chr10~81472250~81472250~G/A	chr10~81610441~81610441~G/A	0	0	0	0	0	0
HG002	chr12~52684079~52684079~C/T	chr12~52684079~52684079~C/T	1	1			1	0
HG002	chr12~52684079~52684079~C/T	chr12~52696875~52696875~G/A	1	1			1	0
HG002	chr15~75561330~75561330~C/T	chr15~75561330~75561330~C/T	0	0	0	0	0	0
HG002	chr15~75561330~75561330~C/T	chr15~75585606~75585606~C/T	0	0	0	0	0	0
HG002	chr16~2631439~2631439~C/T	chr16~2631439~2631439~C/T	1	1			1	0
HG002	chr16~2631439~2631439~C/T	chr16~2668748~2668748~G/A	0	1			1	0
HG002	chr16~28414807~28414807~G/A	chr16~28414807~28414807~G/A	0	1			1	0
HG002	chr16~28414807~28414807~G/A	chr16~28723140~28723140~C/T	1	1			1	0
HG002	chr16~29470460~29470460~G/T	chr16~29470460~29470460~G/T	1	1			1	0
HG002	chr16~29470460~29470460~G/T	chr16~30209802~30209802~G/T	0	1			1	0
HG002	chr19~50462895~50462898~AGAG/-	chr19~50462895~50462898~AGAG/-	0	0	0	1	1	0
HG002	chr19~50462895~50462898~AGAG/-	chr19~50474360~50474363~CTCT/-	0	0	1	1	1	0
HG002	chr19~50462965~50462965~C/T	chr19~50462965~50462965~C/T	0	1			1	0
HG002	chr19~50462965~50462965~C/T	chr19~50474293~50474293~G/A	1	1			1	0
HG002	chr1~108775957~108775957~G/C	chr1~108775957~108775957~G/C	0	1			1	1
HG002	chr1~108775957~108775957~G/C	chr1~109003631~109003631~C/G	1	1			1	1
HG002	chr1~108777095~108777095~C/T	chr1~108777095~108777095~C/T	1	1			1	1
HG002	chr1~108777095~108777095~C/T	chr1~109002493~109002493~G/A	0	1			1	1
HG002	chr1~207925703~207925702~-/GCTC	chr1~207925703~207925702~-/GCTC	0	0	NA		NA	1
HG002	chr1~207925703~207925703~C/A	chr1~207925703~207925703~C/A	0	0	NA		NA	0
HG002	chr6~31969886~31969886~C/T	chr6~31969886~31969886~C/T	0	1			1	1
HG002	chr6~31969886~31969886~C/T	chr6~32002623~32002623~C/T	1	1			1	1
HG002	chr6~32487536~32487536~C/T	chr6~32487536~32487536~C/T	0	1			1	1
HG002	chr6~32487536~32487536~C/T	chr6~32549723~32549723~C/T	1	1			1	1
HG002	chr6~32487541~32487541~A/C	chr6~32487541~32487541~A/C	0	1			1	1
HG002	chr6~32487541~32487541~A/C	chr6~32549728~32549728~A/C	1	1			1	1
HG002	chr6~32551953~32551953~C/A	chr6~32489754~32489754~C/A	0	1			1	0
HG002	chr6~32551953~32551953~C/A	chr6~32551953~32551953~C/A	1	1			1	0
HG002	chr7~102152475~102152475~C/G	chr7~102152475~102152475~C/G	0	0	0	0	0	0
HG002	chr7~102152475~102152475~C/G	chr7~102251636~102251636~C/G	0	0	0	0	0	0
HG002	chr7~144062693~144062693~C/G	chr7~143981129~143981129~G/C	0	0	0	1	1	0
HG002	chr7~144062693~144062693~C/G	chr7~144062693~144062693~C/G	0	0	1	1	1	0
HG002	chr8~7346885~7346885~T/C	chr8~7346885~7346885~T/C	1	1			1	0
HG002	chr8~7346885~7346885~T/C	chr8~7679718~7679718~A/G	0	1			1	0
HG002	chr9~84561930~84561930~C/T	chr9~84546838~84546838~C/T	0	1			1	1
HG002	chr9~84561930~84561930~C/T	chr9~84561930~84561930~C/T	1	1			1	1
HG002	chrX~101624338~101624338~A/G	chrX~101096824~101096824~A/G	0	1			1	1
HG002	chrX~101624338~101624338~A/G	chrX~101572655~101572655~T/C	1	1			1	1
HG002	chrX~101624338~101624338~A/G	chrX~101624338~101624338~A/G	1	1			1	1
HG003	chr10~59956104~59956104~C/-	chr10~59956104~59956104~C/-	0	0	0	0	0	0
HG003	chr10~59956104~59956104~C/-	chr13~23411425~23411425~C/-	0	0	0	0	0	0
HG003	chr11~117078532~117078531~-/TTCA	chr11~117007483~117007482~-/TGAA	0	1			1	0
HG003	chr11~117078532~117078531~-/TTCA	chr11~117078532~117078531~-/TTCA	1	1			1	0
HG003	chr16~2614393~2614393~G/A	chr16~2614393~2614393~G/A	0	1			1	1
HG003	chr16~2614393~2614393~G/A	chr16~2685801~2685801~C/T	1	1			1	1
HG003	chr16~2631439~2631439~C/T	chr16~2631439~2631439~C/T	1	1			1	0
HG003	chr16~2631439~2631439~C/T	chr16~2668748~2668748~G/A	0	1			1	0
HG003	chr16~28414807~28414807~G/A	chr16~28414807~28414807~G/A	0	1			1	0
HG003	chr16~28414807~28414807~G/A	chr16~28723140~28723140~C/T	1	1			1	0
HG003	chr16~29464993~29464993~G/A	chr16~29464993~29464993~G/A	0	1			1	0
HG003	chr16~29464993~29464993~G/A	chr16~30204335~30204335~G/A	1	1			1	0
HG003	chr17~20139990~20139990~G/T	chr17~15740825~15740825~G/T	0	0	0	0	0	1
HG003	chr17~20139990~20139990~G/T	chr17~20139990~20139990~G/T	0	0	0	0	0	1
HG003	chr17~20139992~20139992~C/T	chr17~15740827~15740827~C/T	0	0	0	0	0	1
HG003	chr17~20139992~20139992~C/T	chr17~20139992~20139992~C/T	0	0	0	0	0	1
HG003	chr1~6509116~6509115~-/GCT	chr1~17025956~17025955~-/AGC	0	0	0	0	0	0
HG003	chr1~6509116~6509115~-/GCT	chr1~6509116~6509115~-/GCT	0	0	0	0	0	0
HG003	chr5~756065~756065~G/C	chr5~756065~756065~G/C	1	1			1	0
HG003	chr5~756065~756065~G/C	chr5~848581~848581~G/C	0	1			1	0
HG003	chr6~31796075~31796075~C/T	chr6~31783881~31783881~C/T	1	1			1	0
HG003	chr6~31796075~31796075~C/T	chr6~31796075~31796075~C/T	0	1			1	0
HG003	chr6~31966819~31966819~T/C	chr6~31966819~31966819~T/C	1	1			1	0
HG003	chr6~31966819~31966819~T/C	chr6~31999556~31999556~T/C	1	1			1	0
HG003	chr7~102143627~102143627~G/A	chr7~102143627~102143627~G/A	1	1			1	0
HG003	chr7~102143627~102143627~G/A	chr7~102242788~102242788~G/A	0	1			1	0
HG003	chr7~5972412~5972412~C/G	chr7~5972412~5972412~C/G	0	1			1	0
HG003	chr7~5972412~5972412~C/G	chr7~6831629~6831629~G/C	1	1			1	0
HG003	chr9~84561930~84561930~C/T	chr9~84546838~84546838~C/T	0	1			1	1
HG003	chr9~84561930~84561930~C/T	chr9~84561930~84561930~C/T	1	1			1	1
HG003	chrX~148664353~148664353~A/T	chrX~148664353~148664353~A/T	1	1			1	0
HG003	chrX~148664353~148664353~A/T	chrX~148868355~148868355~T/A	0	1			1	0
HG003	chrX~148856491~148856491~C/T	chrX~148676209~148676209~G/A	1	1			1	0
HG003	chrX~148856491~148856491~C/T	chrX~148856491~148856491~C/T	0	1			1	0
HG003	chrX~151885538~151885538~G/A	chrX~151869253~151869253~G/A	0	1			1	1
HG003	chrX~151885538~151885538~G/A	chrX~151885538~151885538~G/A	1	1			1	1
HG003	chrX~151885538~151885538~G/A	chrX~151919945~151919945~C/T	0	1			1	1
HG003	chrX~151885538~151885538~G/A	chrX~151936224~151936224~C/T	0	1			1	1
HG004	chr10~17869496~17869496~G/A	chr10~17869496~17869496~G/A	1	1			1	1
HG004	chr10~17869496~17869496~G/A	chr10~18116450~18116450~G/A	1	1			1	1
HG004	chr10~81472250~81472250~G/A	chr10~81472250~81472250~G/A	0	0	0	0	0	0
HG004	chr10~81472250~81472250~G/A	chr10~81610441~81610441~G/A	0	0	0	0	0	0
HG004	chr10~81472708~81472708~A/T	chr10~81472708~81472708~A/T	0	1			1	0
HG004	chr10~81472708~81472708~A/T	chr10~81610829~81610829~A/T	1	1			1	0
HG004	chr10~81472709~81472709~C/G	chr10~81472709~81472709~C/G	0	1			1	0
HG004	chr10~81472709~81472709~C/G	chr10~81610830~81610830~C/G	1	1			1	0
HG004	chr12~52684079~52684079~C/T	chr12~52684079~52684079~C/T	1	1			1	0
HG004	chr12~52684079~52684079~C/T	chr12~52696875~52696875~G/A	1	1			1	0
HG004	chr12~52684696~52684696~A/G	chr12~52684696~52684696~A/G	1	1			1	1
HG004	chr12~52684696~52684696~A/G	chr12~52696254~52696254~T/C	0	1			1	1
HG004	chr15~75561330~75561330~C/T	chr15~75561330~75561330~C/T	0	0	0	0	0	0
HG004	chr15~75561330~75561330~C/T	chr15~75585606~75585606~C/T	0	0	0	0	0	0
HG004	chr16~29470460~29470460~G/T	chr16~29470460~29470460~G/T	0	1			1	0
HG004	chr16~29470460~29470460~G/T	chr16~30209802~30209802~G/T	0	1			1	0
HG004	chr16~29476967~29476967~T/G	chr16~29476967~29476967~T/G	0	0	0	1	1	1
HG004	chr16~29476967~29476967~T/G	chr16~30216316~30216316~T/G	0	0	1	1	1	1
HG004	chr19~50462895~50462898~AGAG/-	chr19~50462895~50462898~AGAG/-	0	0	0	1	1	0
HG004	chr19~50462895~50462898~AGAG/-	chr19~50474360~50474363~CTCT/-	0	0	1	1	1	0
HG004	chr19~50462965~50462965~C/T	chr19~50462965~50462965~C/T	0	1			1	0
HG004	chr19~50462965~50462965~C/T	chr19~50474293~50474293~G/A	1	1			1	0
HG004	chr19~53770570~53770570~C/-	chr19~53770570~53770570~C/-	0	0	0	0	0	0
HG004	chr19~53770570~53770570~C/-	chr19~53818741~53818741~G/-	0	0	0	0	0	0
HG004	chr1~108775957~108775957~G/C	chr1~108775957~108775957~G/C	0	1			1	1
HG004	chr1~108775957~108775957~G/C	chr1~109003631~109003631~C/G	1	1			1	1
HG004	chr1~108777095~108777095~C/T	chr1~108777095~108777095~C/T	1	1			1	1
HG004	chr1~108777095~108777095~C/T	chr1~109002493~109002493~G/A	0	1			1	1
HG004	chr1~152279456~152279456~C/T	chr1~152276540~152276540~C/T	0	0	0	0	0	0
HG004	chr1~152279456~152279456~C/T	chr1~152279456~152279456~C/T	0	0	0	0	0	0
HG004	chr1~161632953~161632953~C/T	chr1~161551149~161551149~C/T	1	1	1	1	1	1
HG004	chr1~161632953~161632953~C/T	chr1~161632953~161632953~C/T	0	1	0	1	1	1
HG004	chr1~162769748~162769749~AC/-	chr10~38654576~38654577~AC/-	0	0	0	0	0	1
HG004	chr1~162769748~162769749~AC/-	chr1~162769748~162769749~AC/-	0	0	0	0	0	1
HG004	chr5~69322325~69322325~C/T	chr5~69322325~69322325~C/T	0	0	1	1	1	1
HG004	chr5~69322325~69322325~C/T	chr5~70197743~70197743~C/T	0	0	0	1	1	1
HG004	chr6~29759251~29759251~C/T	chr6~29759251~29759251~C/T	0	0	0	1	1	0
HG004	chr6~29759251~29759251~C/T	chr6~29794897~29794897~C/T	0	0	1	1	1	0
HG004	chr6~31959705~31959705~G/C	chr6~31959705~31959705~G/C	1	1	1	1	1	1
HG004	chr6~31959705~31959705~G/C	chr6~31992443~31992443~G/C	0	1	0	1	1	1
HG004	chr6~31960563~31960562~-/TT	chr6~31960563~31960562~-/TT	0	1			1	1
HG004	chr6~31960563~31960562~-/TT	chr6~31993301~31993300~-/TT	1	1			1	1
HG004	chr6~31960882~31960882~A/G	chr6~31960882~31960882~A/G	1	1			1	1
HG004	chr6~31960882~31960882~A/G	chr6~31993620~31993620~A/G	0	1			1	1
HG004	chr6~31969886~31969886~C/T	chr6~31969886~31969886~C/T	0	1			1	1
HG004	chr6~31969886~31969886~C/T	chr6~32002623~32002623~C/T	0	1			1	1
HG004	chr6~32487536~32487536~C/T	chr6~32487536~32487536~C/T	0	1			1	1
HG004	chr6~32487536~32487536~C/T	chr6~32549723~32549723~C/T	1	1			1	1
HG004	chr6~32487541~32487541~A/C	chr6~32487541~32487541~A/C	0	1			1	1
HG004	chr6~32487541~32487541~A/C	chr6~32549728~32549728~A/C	0	1			1	1
HG004	chr6~32551953~32551953~C/A	chr6~32489754~32489754~C/A	0	1			1	0
HG004	chr6~32551953~32551953~C/A	chr6~32551953~32551953~C/A	1	1			1	0
HG004	chr7~143557553~143557553~A/G	chr7~143298468~143298468~T/C	0	1			1	1
HG004	chr7~143557553~143557553~A/G	chr7~143557553~143557553~A/G	1	1			1	1
HG004	chr7~144062693~144062693~C/G	chr7~143981129~143981129~G/C	0	0	1	1	1	0
HG004	chr7~144062693~144062693~C/G	chr7~144062693~144062693~C/G	0	0	0	1	1	0
HG004	chr7~5972412~5972412~C/G	chr7~5972412~5972412~C/G	0	1			1	0
HG004	chr7~5972412~5972412~C/G	chr7~6831629~6831629~G/C	0	1			1	0
HG004	chr8~145319407~145319407~G/C	chr8~145319407~145319407~G/C	1	1			1	1
HG004	chr8~145319407~145319407~G/C	chr8~145488493~145488493~G/C	1	1			1	1
HG004	chr8~7346885~7346885~T/C	chr8~7346885~7346885~T/C	1	1			1	0
HG004	chr8~7346885~7346885~T/C	chr8~7679718~7679718~A/G	1	1			1	0
HG004	chr9~135945972~135945972~A/-	chr9~135945972~135945972~A/-	0	0	0	0	0	0
HG004	chr9~135945972~135945972~A/-	chr9~135961771~135961771~A/-	0	0	0	0	0	0
HG004	chrX~101481244~101481244~G/A	chrX~101481244~101481244~G/A	1	1			1	0
HG004	chrX~101481244~101481244~G/A	chrX~101715781~101715781~C/T	1	1			1	0
HG004	chrX~101481602~101481602~C/T	chrX~101481602~101481602~C/T	1	1			1	0
HG004	chrX~101481602~101481602~C/T	chrX~101715423~101715423~G/A	1	1			1	0
HG004	chrX~101624338~101624338~A/G	chrX~101096824~101096824~A/G	0	1			1	1
HG004	chrX~101624338~101624338~A/G	chrX~101572655~101572655~T/C	1	1			1	1
HG004	chrX~101624338~101624338~A/G	chrX~101624338~101624338~A/G	1	1			1	1
HG004	chrX~153457122~153457122~G/A	chrX~153457122~153457122~G/A	0	0	1	1	1	0
HG004	chrX~153457122~153457122~G/A	chrX~153494240~153494240~G/A	0	0	0	1	1	0
HG004	chrX~52781781~52781781~A/C	chrX~52734776~52734776~T/G	0	1			1	1
HG004	chrX~52781781~52781781~A/C	chrX~52781781~52781781~A/C	1	1			1	1
HG004	chrX~52783158~52783158~A/C	chrX~52733399~52733399~T/G	0	0	1	1	1	0
HG004	chrX~52783158~52783158~A/C	chrX~52783158~52783158~A/C	0	0	0	1	1	0
HG004	chrX~6451993~6451993~G/A	chrX~6451993~6451993~G/A	0	1			1	1
HG004	chrX~6451993~6451993~G/A	chrX~8434037~8434037~C/T	1	1			1	1
NA12878	chr10~81472250~81472250~G/A	chr10~81472250~81472250~G/A	0	0	0	0	0	0
NA12878	chr10~81472250~81472250~G/A	chr10~81610441~81610441~G/A	0	0	0	0	0	0
NA12878	chr15~43904780~43904780~T/C	chr15~43904780~43904780~T/C	1	1			1	0
NA12878	chr15~43904780~43904780~T/C	chr15~44004242~44004242~T/C	1	1			1	0
NA12878	chr16~2611896~2611899~CGAC/-	chr16~2611896~2611899~CGAC/-	0	1			1	0
NA12878	chr16~2611896~2611899~CGAC/-	chr16~2688295~2688298~GTCG/-	1	1			1	0
NA12878	chr16~28391771~28391771~C/T	chr16~28391771~28391771~C/T	0	1			1	0
NA12878	chr16~28391771~28391771~C/T	chr16~28746182~28746182~G/A	1	1			1	0
NA12878	chr19~40384878~40384878~G/A	chr19~40384878~40384878~G/A	1	1			1	1
NA12878	chr19~40384878~40384878~G/A	chr19~40400566~40400566~G/A	1	1			1	1
NA12878	chr1~12977623~12977623~C/T	chr1~12977623~12977623~C/T	1	1			1	0
NA12878	chr1~12977623~12977623~C/T	chr1~13389592~13389592~G/A	0	1			1	0
NA12878	chr1~12977623~12977623~C/T	chr1~13610377~13610377~G/A	0	1			1	0
NA12878	chr1~149822291~149822291~T/G	chr1~149814655~149814655~A/C	1	1			1	0
NA12878	chr1~149822291~149822291~T/G	chr1~149822291~149822291~T/G	1	1			1	0
NA12878	chr1~149823060~149823060~C/T	chr1~149813886~149813886~G/A	1	1			1	0
NA12878	chr1~149823060~149823060~C/T	chr1~149823060~149823060~C/T	1	1			1	0
NA12878	chr1~149823080~149823080~C/T	chr1~149813866~149813866~G/A	1	1			1	0
NA12878	chr1~149823080~149823080~C/T	chr1~149823080~149823080~C/T	1	1			1	0
NA12878	chr2~110677015~110677015~T/C	chr2~110677015~110677015~T/C	0	0	1	1	1	0
NA12878	chr2~110677015~110677015~T/C	chr2~111209646~111209646~A/G	0	0	0	1	1	0
NA12878	chr2~129075744~129075744~G/C	chr1~21755188~21755188~C/G	1	1			1	1
NA12878	chr2~129075744~129075744~G/C	chr2~129075744~129075744~G/C	0	1			1	1
NA12878	chr6~31961752~31961752~C/T	chr6~31961752~31961752~C/T	1	1			1	0
NA12878	chr6~31961752~31961752~C/T	chr6~31994490~31994490~C/T	0	1			1	0
NA12878	chr6~32147906~32147906~A/G	chr8~38458281~38458281~T/C	0	0	NA		NA	0
NA12878	chr7~102181444~102181444~C/T	chr7~102181444~102181444~C/T	0	0	1	1	1	0
NA12878	chr7~102181444~102181444~C/T	chr7~102280555~102280555~C/T	0	0	0	1	1	0
NA12878	chr7~144062222~144062222~G/A	chr7~143981600~143981600~C/T	1	1	1	1	1	0
NA12878	chr7~144062222~144062222~G/A	chr7~144062222~144062222~G/A	0	1	0	1	1	0
NA12878	chrX~140085908~140085908~G/C	chrX~140085908~140085908~G/C	0	0	0	0	0	0
NA12878	chrX~140085908~140085908~G/C	chrX~140097913~140097913~G/C	0	0	0	0	0	0
NA12878	chrX~140085908~140085908~G/C	chrX~140335784~140335784~C/G	0	0	0	0	0	0
NA12878	chrX~140085908~140085908~G/C	chrX~140671812~140671812~C/G	0	0	0	0	0	0
NA12878	chrX~140085908~140085908~G/C	chrX~140678879~140678879~G/C	0	0	0	0	0	0
NA12878	chrX~140085912~140085912~T/G	chrX~140085912~140085912~T/G	0	1	0	1	1	0
NA12878	chrX~140085912~140085912~T/G	chrX~140097917~140097917~T/G	1	1	1	1	1	0
NA12878	chrX~140085912~140085912~T/G	chrX~140335784~140335784~A/C	0	1	0	1	1	0
NA12878	chrX~140085912~140085912~T/G	chrX~140671812~140671812~A/C	0	1	0	1	1	0
NA12878	chrX~140085912~140085912~T/G	chrX~140678879~140678879~T/G	0	1	0	1	1	0
NA12878	chrX~148630906~148630905~-/CTA	chrX~148630906~148630905~-/CTA	0	0	0	1	1	0
NA12878	chrX~148630906~148630905~-/CTA	chrX~149098354~149098353~-/TAG	0	0	1	1	1	0
NA12878	chrX~6451826~6451826~A/G	chrX~6451826~6451826~A/G	0	0	0	0	0	0
NA12878	chrX~6451826~6451826~A/G	chrX~8434294~8434294~T/C	0	0	0	0	0	0
HG005	chr10~59956104~59956104~C/-	chr10~59956104~59956104~C/-	0	0	0	0	0	0
HG005	chr10~59956104~59956104~C/-	chr13~23411425~23411425~C/-	0	0	0	0	0	0
HG005	chr15~43873998~43873998~C/T	chr15~43873998~43873998~C/T	0	1			1	1
HG005	chr15~43873998~43873998~C/T	chr15~43973833~43973833~C/T	1	1			1	1
HG005	chr15~43906393~43906404~CCTGCAGCTTCC/-	chr15~43906393~43906404~CCTGCAGCTTCC/-	1	1			1	0
HG005	chr15~43906393~43906404~CCTGCAGCTTCC/-	chr15~44005855~44005866~CCTGCAGCTTCC/-	1	1			1	0
HG005	chr17~18939455~18939455~C/T	chr17~18939455~18939455~C/T	1	1			1	0
HG005	chr17~18939455~18939455~C/T	chr17~19041717~19041717~G/A	0	1			1	0
HG005	chr17~18939517~18939517~A/G	chr17~18939517~18939517~A/G	0	1			1	0
HG005	chr17~18939517~18939517~A/G	chr17~19041655~19041655~T/C	1	1			1	0
HG005	chr17~36454680~36454683~TTAA/-	chr17~36454680~36454683~TTAA/-	0	0	0	1	1	0
HG005	chr17~36454680~36454683~TTAA/-	chr17~45568290~45568293~TTAA/-	0	0	1	1	1	0
HG005	chr1~13670629~13670629~G/A	chr1~13449774~13449774~G/A	0	0	0	0	0	1
HG005	chr1~13670629~13670629~G/A	chr1~13670629~13670629~G/A	0	0	0	0	0	1
HG005	chr1~248652270~248652270~C/T	chr1~248652270~248652270~C/T	1	1			1	0
HG005	chr1~248652270~248652270~C/T	chr1~248722412~248722412~G/A	0	1			1	0
HG005	chr1~6504377~6504377~T/G	chr1~17030803~17030803~A/C	0	0	1	1	1	0
HG005	chr1~6504377~6504377~T/G	chr1~6504377~6504377~T/G	0	0	0	1	1	0
HG005	chr2~241616192~241616192~G/A	chr2~241616192~241616192~G/A	0	1			1	0
HG005	chr2~241616192~241616192~G/A	chr2~241637543~241637543~C/T	1	1			1	0
HG005	chr3~195452505~195452505~C/T	chr3~195346168~195346168~C/T	0	0	0	0	0	0
HG005	chr3~195452505~195452505~C/T	chr3~195452505~195452505~C/T	0	0	0	0	0	0
HG005	chr5~140214684~140214684~C/-	chr5~140214684~140214684~C/-	1	1			1	0
HG005	chr5~140214684~140214684~C/-	chr5~140228796~140228796~C/-	0	1			1	0
HG005	chr7~144062693~144062693~C/G	chr7~143981129~143981129~G/C	1	1			1	0
HG005	chr7~144062693~144062693~C/G	chr7~144062693~144062693~C/G	1	1			1	0
HG005	chr7~5988076~5988076~A/G	chr7~5988076~5988076~A/G	0	1			1	0
HG005	chr7~5988076~5988076~A/G	chr7~6815952~6815952~T/C	1	1			1	0
HG005	chr7~74217743~74217743~A/G	chr7~72664026~72664026~A/G	0	0	0	0	0	0
HG005	chr7~74217743~74217743~A/G	chr7~74217743~74217743~A/G	0	0	0	0	0	0
HG005	chr7~76070022~76070022~C/G	chr7~76070022~76070022~C/G	0	0	0	1	1	1
HG005	chr7~76070022~76070022~C/G	chr7~76240677~76240677~G/C	0	0	1	1	1	1
HG005	chr8~7397319~7397319~C/T	chr8~7397319~7397319~C/T	1	1	1	1	1	0
HG005	chr8~7397319~7397319~C/T	chr8~7638766~7638766~G/A	0	1	0	1	1	0
HG005	chr8~7705352~7705352~G/A	chr8~7321242~7321242~C/T	1	1	1	1	1	1
HG005	chr8~7705352~7705352~G/A	chr8~7705352~7705352~G/A	0	1	0	1	1	1
HG005	chr9~39193186~39193186~A/C	chr9~39193186~39193186~A/C	0	1			1	0
HG005	chr9~39193186~39193186~A/C	chr9~39722488~39722488~A/C	0	1			1	0
HG005	chr9~39193186~39193186~A/C	chr9~40518895~40518895~A/C	0	1			1	0
HG005	chr9~39193186~39193186~A/C	chr9~43800950~43800950~T/G	1	1			1	0
HG005	chrX~153789948~153789948~A/G	chrX~153789948~153789948~A/G	1	1			1	0
HG005	chrX~153789948~153789948~A/G	chrX~153870979~153870979~T/C	0	1			1	0
HG005	chrX~72002060~72002060~G/A	chrX~72002060~72002060~G/A	0	0	1	1	1	0
HG005	chrX~72002060~72002060~G/A	chrX~72158427~72158427~C/T	0	0	0	1	1	0
HG005	chrX~72002314~72002314~G/A	chrX~72002314~72002314~G/A	0	0	1	1	1	0
HG005	chrX~72002314~72002314~G/A	chrX~72158173~72158173~C/T	0	0	0	1	1	0
HG005	chrX~72027802~72027802~C/T	chrX~72027802~72027802~C/T	0	0	1	1	1	1
HG005	chrX~72027802~72027802~C/T	chrX~72132695~72132695~G/A	0	0	0	1	1	1
