# Supplementary material for: Systematic analysis of paralogous regions in 41,755 exomes uncovers clinically relevant variation
Source: Nat Commun. 2023 Oct 27;14:6845. doi: 10.1038/s41467-023-42531-9 (PMC10611741; doi:10.1038/s41467-023-42531-9)
Supplement: Supplementary file 12 — Supplementary Data 9 [file 41467_2023_42531_MOESM12_ESM.xlsx]

## Sheet: SD9
VariantCaller	MappingQuality	TPs	FNs	Sensitivity
GATK	0	1	3280	0.000304785
DeepVar	0	0	3281	0
Cham	0	1396	1885	0.42548
Cham_GATK	0	1397	1884	0.425785
GATK	1	59800	9464	0.863363
DeepVar	1	58125	11139	0.839181
Cham	1	1163	68101	0.0167908
Cham_GATK	1	60963	8301	0.880154
